# Supplementary material for: Assessment of ecosystem services of an urbanized tropical estuary with a focus on habitats and scenarios
Source: PLoS One. 2018 Oct 5;13(10):e0203927. doi: 10.1371/journal.pone.0203927 (PMC6173385; doi:10.1371/journal.pone.0203927)
Supplement: S4 Table — (XLSX) [file pone.0203927.s006.xlsx]

## Sheet: Valuation
No		Cod.	Variable	Valuation
1	Conservation of protected areas adjacent to the estuarine system	2	Conservation of Protected intertidal/subtidal area	3
		3	Conservation of protected species	3
		4	Development of setback zones	0
		5	Development of flood banks.	0
		6	Conservation of natural protection	0
		7	Development of capital and construction dredging	0
		8	Maintenance of navigation routes	0
		9	Development of maritime transport	0
		10	Land requirements for port activities	0
		11	Development of activities related to the port adjacent to the estuarine system	0
		12	Development of port activity in the intertidal and subtidal zone.	0
		13	Development of Infrastructure on the seabed or in the water column.	0
		14	Access to water abstraction for industry	0
		15	Development of aggregate extraction	0
		16	Quality of industrial discharges	0
		17	Development of Industrial activity adjacent to the estuarine system	0
		18	Access to water abstraction for agriculture.	0
		19	Agricultural run-off	0
		20	Occupation of land for agriculture.	1
		21	Extraction of fish and shellfish	0
		22	Access to wastewater treatment and solid waste management systems.	0
		23	Development of Cities and towns adjacent to the estuarine system	1
		24	Access to drinking water	0
		25	Access to water abstraction for aquaculture.	0
		26	Quality of aquaculture discharge	0
		27	Occupation of land for aquaculture	1
		28	Access to High value landscape	3
		29	Access to sport activities and recreation in the sea, intertidal zone, and subtidal zone	1
		30	Frequency of extreme events.	0
		31	Organizational capacity development	1
No	Variable sometida	Cod.	Variable	Valuation
2	Conservation of Protected intertidal/subtidal area	1	Conservation of protected areas adjacent to the estuarine system	3
		3	Conservation of protected species	3
		4	Development of setback zones	0
		5	Development of flood banks.	0
		6	Conservation of natural protection	0
		7	Development of capital and construction dredging	0
		8	Maintenance of navigation routes	2
		9	Development of maritime transport	0
		10	Land requirements for port activities	1
		11	Development of activities related to the port adjacent to the estuarine system	0
		12	Development of port activity in the intertidal and subtidal zone.	0
		13	Development of Infrastructure on the seabed or in the water column.	1
		14	Access to water abstraction for industry	0
		15	Development of aggregate extraction	0
		16	Quality of industrial discharges	0
		17	Development of Industrial activity adjacent to the estuarine system	2
		18	Access to water abstraction for agriculture.	1
		19	Agricultural run-off	0
		20	Occupation of land for agriculture.	0
		21	Extraction of fish and shellfish	1
		22	Access to wastewater treatment and solid waste management systems.	0
		23	Development of Cities and towns adjacent to the estuarine system	3
		24	Access to drinking water	0
		25	Access to water abstraction for aquaculture.	3
		26	Quality of aquaculture discharge	0
		27	Occupation of land for aquaculture	3
		28	Access to High value landscape	3
		29	Access to sport activities and recreation in the sea, intertidal zone, and subtidal zone	2
		30	Frequency of extreme events.	0
		31	Organizational capacity development	1
No	Variable sometida	Cod.	Variable	Valuation
3	Conservation of protected species	1	Conservation of protected areas adjacent to the estuarine system	1
		2	Conservation of Protected intertidal/subtidal area	3
		4	Development of setback zones	0
		5	Development of flood banks.	2
		6	Conservation of natural protection	0
		7	Development of capital and construction dredging	0
		8	Maintenance of navigation routes	2
		9	Development of maritime transport	0
		10	Land requirements for port activities	2
		11	Development of activities related to the port adjacent to the estuarine system	0
		12	Development of port activity in the intertidal and subtidal zone.	0
		13	Development of Infrastructure on the seabed or in the water column.	0
		14	Access to water abstraction for industry	0
		15	Development of aggregate extraction	0
		16	Quality of industrial discharges	0
		17	Development of Industrial activity adjacent to the estuarine system	2
		18	Access to water abstraction for agriculture.	1
		19	Agricultural run-off	0
		20	Occupation of land for agriculture.	0
		21	Extraction of fish and shellfish	3
		22	Access to wastewater treatment and solid waste management systems.	1
		23	Development of Cities and towns adjacent to the estuarine system	2
		24	Access to drinking water	0
		25	Access to water abstraction for aquaculture.	3
		26	Quality of aquaculture discharge	0
		27	Occupation of land for aquaculture	3
		28	Access to High value landscape	2
		29	Access to sport activities and recreation in the sea, intertidal zone, and subtidal zone	0
		30	Frequency of extreme events.	1
		31	Organizational capacity development	2
No	Variable sometida	Cod.	Variable	Valuation
4	Development of setback zones	1	Conservation of protected areas adjacent to the estuarine system
		2	Conservation of Protected intertidal/subtidal area
		3	Conservation of protected species
		5	Development of flood banks.
		6	Conservation of natural protection
		10	Development of capital and construction dredging
		11	Maintenance of navigation routes
		12	Development of maritime transport
		13	Land requirements for port activities
		14	Development of activities related to the port adjacent to the estuarine system
		15	Development of port activity in the intertidal and subtidal zone.
		16	Development of Infrastructure on the seabed or in the water column.
		18	Access to water abstraction for industry
		19	Development of aggregate extraction
		20	Quality of industrial discharges
		21	Development of Industrial activity adjacent to the estuarine system
		22	Access to water abstraction for agriculture.
		23	Agricultural run-off
		24	Occupation of land for agriculture.
		25	Extraction of fish and shellfish
		27	Access to wastewater treatment and solid waste management systems.
		28	Development of Cities and towns adjacent to the estuarine system
		29	Access to drinking water
		30	Access to water abstraction for aquaculture.
		31	Quality of aquaculture discharge
		32	Occupation of land for aquaculture
		33	Access to High value landscape
		34	Access to sport activities and recreation in the sea, intertidal zone, and subtidal zone
		38	Frequency of extreme events.
		39	Organizational capacity development
No	Variable sometida	Cod.	Variable	Valuation
5	Development of flood banks.	1	Conservation of protected areas adjacent to the estuarine system	1
		2	Conservation of Protected intertidal/subtidal area	1
		3	Conservation of protected species	0
		4	Development of setback zones	0
		6	Conservation of natural protection	0
		7	Development of capital and construction dredging	0
		8	Maintenance of navigation routes	1
		9	Development of maritime transport	0
		10	Land requirements for port activities	0
		11	Development of activities related to the port adjacent to the estuarine system	0
		12	Development of port activity in the intertidal and subtidal zone.	0
		13	Development of Infrastructure on the seabed or in the water column.	0
		14	Access to water abstraction for industry	0
		15	Development of aggregate extraction	0
		16	Quality of industrial discharges	0
		17	Development of Industrial activity adjacent to the estuarine system	0
		18	Access to water abstraction for agriculture.	3
		19	Agricultural run-off	0
		20	Occupation of land for agriculture.	1
		21	Extraction of fish and shellfish	0
		22	Access to wastewater treatment and solid waste management systems.	0
		23	Development of Cities and towns adjacent to the estuarine system	3
		24	Access to drinking water	0
		25	Access to water abstraction for aquaculture.	1
		26	Quality of aquaculture discharge	0
		27	Occupation of land for aquaculture	1
		28	Access to High value landscape	0
		29	Access to sport activities and recreation in the sea, intertidal zone, and subtidal zone	0
		30	Frequency of extreme events.	0
		31	Organizational capacity development	0
No	Variable sometida	Cod.	Variable	Valuation
6	Conservation of natural protection	1	Conservation of protected areas adjacent to the estuarine system	1
		2	Conservation of Protected intertidal/subtidal area	2
		3	Conservation of protected species	2
		4	Development of setback zones	0
		5	Development of flood banks.	0
		7	Development of capital and construction dredging	0
		8	Maintenance of navigation routes	1
		9	Development of maritime transport	2
		10	Land requirements for port activities	0
		11	Development of activities related to the port adjacent to the estuarine system	0
		12	Development of port activity in the intertidal and subtidal zone.	3
		13	Development of Infrastructure on the seabed or in the water column.	3
		14	Access to water abstraction for industry	0
		15	Development of aggregate extraction	0
		16	Quality of industrial discharges	0
		17	Development of Industrial activity adjacent to the estuarine system	0
		18	Access to water abstraction for agriculture.	0
		19	Agricultural run-off	0
		20	Occupation of land for agriculture.	0
		21	Extraction of fish and shellfish	2
		22	Access to wastewater treatment and solid waste management systems.	1
		23	Development of Cities and towns adjacent to the estuarine system	1
		24	Access to drinking water	0
		25	Access to water abstraction for aquaculture.	0
		26	Quality of aquaculture discharge	0
		27	Occupation of land for aquaculture	2
		28	Access to High value landscape	2
		29	Access to sport activities and recreation in the sea, intertidal zone, and subtidal zone	0
		30	Frequency of extreme events.	1
		31	Organizational capacity development	0
No	Variable sometida	Cod.	Variable	Valuation
7	Development of capital and construction dredging	1	Conservation of protected areas adjacent to the estuarine system	0
		2	Conservation of Protected intertidal/subtidal area	0
		3	Conservation of protected species	1
		4	Development of setback zones	0
		5	Development of flood banks.	0
		6	Conservation of natural protection	0
		8	Maintenance of navigation routes	0
		9	Development of maritime transport	3
		10	Land requirements for port activities	1
		11	Development of activities related to the port adjacent to the estuarine system	1
		12	Development of port activity in the intertidal and subtidal zone.	1
		13	Development of Infrastructure on the seabed or in the water column.	1
		14	Access to water abstraction for industry	0
		15	Development of aggregate extraction	0
		16	Quality of industrial discharges	0
		17	Development of Industrial activity adjacent to the estuarine system	0
		18	Access to water abstraction for agriculture.	0
		19	Agricultural run-off	0
		20	Occupation of land for agriculture.	0
		21	Extraction of fish and shellfish	1
		22	Access to wastewater treatment and solid waste management systems.	0
		23	Development of Cities and towns adjacent to the estuarine system	1
		24	Access to drinking water	0
		25	Access to water abstraction for aquaculture.	1
		26	Quality of aquaculture discharge	0
		27	Occupation of land for aquaculture	0
		28	Access to High value landscape	0
		29	Access to sport activities and recreation in the sea, intertidal zone, and subtidal zone	0
		30	Frequency of extreme events.	0
		31	Organizational capacity development	0
No	Variable sometida	Cod.	Variable	Valuation
8	Maintenance of navigation routes	1	Conservation of protected areas adjacent to the estuarine system	0
		2	Conservation of Protected intertidal/subtidal area	0
		3	Conservation of protected species	1
		4	Development of setback zones	0
		5	Development of flood banks.	0
		6	Conservation of natural protection	0
		7	Development of capital and construction dredging	0
		9	Development of maritime transport	3
		10	Land requirements for port activities	0
		11	Development of activities related to the port adjacent to the estuarine system	0
		12	Development of port activity in the intertidal and subtidal zone.	1
		13	Development of Infrastructure on the seabed or in the water column.	2
		14	Access to water abstraction for industry	0
		15	Development of aggregate extraction	0
		16	Quality of industrial discharges	0
		17	Development of Industrial activity adjacent to the estuarine system	0
		18	Access to water abstraction for agriculture.	0
		19	Agricultural run-off	0
		20	Occupation of land for agriculture.	0
		21	Extraction of fish and shellfish	2
		22	Access to wastewater treatment and solid waste management systems.	0
		23	Development of Cities and towns adjacent to the estuarine system	0
		24	Access to drinking water	0
		25	Access to water abstraction for aquaculture.	2
		26	Quality of aquaculture discharge	0
		27	Occupation of land for aquaculture	0
		28	Access to High value landscape	0
		29	Access to sport activities and recreation in the sea, intertidal zone, and subtidal zone	0
		30	Frequency of extreme events.	0
		31	Organizational capacity development	0
No	Variable sometida	Cod.	Variable	Valuation
9	Development of maritime transport	1	Conservation of protected areas adjacent to the estuarine system	0
		2	Conservation of Protected intertidal/subtidal area	0
		3	Conservation of protected species	0
		4	Development of setback zones	0
		5	Development of flood banks.	0
		6	Conservation of natural protection	0
		7	Development of capital and construction dredging	2
		8	Maintenance of navigation routes	3
		10	Land requirements for port activities	1
		11	Development of activities related to the port adjacent to the estuarine system	1
		12	Development of port activity in the intertidal and subtidal zone.	2
		13	Development of Infrastructure on the seabed or in the water column.	2
		14	Access to water abstraction for industry	0
		15	Development of aggregate extraction	0
		16	Quality of industrial discharges	0
		17	Development of Industrial activity adjacent to the estuarine system	1
		18	Access to water abstraction for agriculture.	0
		19	Agricultural run-off	0
		20	Occupation of land for agriculture.	0
		21	Extraction of fish and shellfish	2
		22	Access to wastewater treatment and solid waste management systems.	0
		23	Development of Cities and towns adjacent to the estuarine system	1
		24	Access to drinking water	0
		25	Access to water abstraction for aquaculture.	2
		26	Quality of aquaculture discharge	0
		27	Occupation of land for aquaculture	0
		28	Access to High value landscape	0
		29	Access to sport activities and recreation in the sea, intertidal zone, and subtidal zone	0
		30	Frequency of extreme events.	0
		31	Organizational capacity development	0		17
No	Variable sometida	Cod.	Variable	Valuation
10	Development of activities related to the port adjacent to the estuarine system	1	Conservation of protected areas adjacent to the estuarine system	0
		2	Conservation of Protected intertidal/subtidal area	0
		3	Conservation of protected species	1
		4	Development of setback zones	0
		5	Development of flood banks.	0
		6	Conservation of natural protection	0
		7	Development of capital and construction dredging	2
		8	Maintenance of navigation routes	1
		9	Development of maritime transport	1
		11	Development of activities related to the port adjacent to the estuarine system	2
		12	Development of port activity in the intertidal and subtidal zone.	2
		13	Development of Infrastructure on the seabed or in the water column.	1
		14	Access to water abstraction for industry	0
		15	Development of aggregate extraction	0
		16	Quality of industrial discharges	0
		17	Development of Industrial activity adjacent to the estuarine system	0
		18	Access to water abstraction for agriculture.	0
		19	Agricultural run-off	0
		20	Occupation of land for agriculture.	0
		21	Extraction of fish and shellfish	0
		22	Access to wastewater treatment and solid waste management systems.	0
		23	Development of Cities and towns adjacent to the estuarine system	0
		24	Access to drinking water	0
		25	Access to water abstraction for aquaculture.	0
		26	Quality of aquaculture discharge	0
		27	Occupation of land for aquaculture	0
		28	Access to High value landscape	0
		29	Access to sport activities and recreation in the sea, intertidal zone, and subtidal zone	0
		30	Frequency of extreme events.	0
		31	Organizational capacity development	0
No	Variable sometida	Cod.	Variable	Valuation
11	Development of activities related to the port adjacent to the estuarine system	1	Conservation of protected areas adjacent to the estuarine system	0
		2	Conservation of Protected intertidal/subtidal area	0
		3	Conservation of protected species	0
		4	Development of setback zones	0
		5	Development of flood banks.	0
		6	Conservation of natural protection	0
		7	Development of capital and construction dredging	0
		8	Maintenance of navigation routes	0
		9	Development of maritime transport	3
		10	Land requirements for port activities	2
		12	Development of port activity in the intertidal and subtidal zone.	3
		13	Development of Infrastructure on the seabed or in the water column.	1
		14	Access to water abstraction for industry	0
		15	Development of aggregate extraction	0
		16	Quality of industrial discharges	0
		17	Development of Industrial activity adjacent to the estuarine system	0
		18	Access to water abstraction for agriculture.	0
		19	Agricultural run-off	0
		20	Occupation of land for agriculture.	0
		21	Extraction of fish and shellfish	0
		22	Access to wastewater treatment and solid waste management systems.	0
		23	Development of Cities and towns adjacent to the estuarine system	1
		24	Access to drinking water	0
		25	Access to water abstraction for aquaculture.	0
		26	Quality of aquaculture discharge	0
		27	Occupation of land for aquaculture	0
		28	Access to High value landscape	0
		29	Access to sport activities and recreation in the sea, intertidal zone, and subtidal zone	0
		30	Frequency of extreme events.	0
		31	Organizational capacity development	0
No	Variable sometida	Cod.	Variable	Valuation
12	Development of port activity in the intertidal and subtidal zone.	1	Conservation of protected areas adjacent to the estuarine system	0
		2	Conservation of Protected intertidal/subtidal area	0
		3	Conservation of protected species	0
		4	Development of setback zones	0
		5	Development of flood banks.	0
		6	Conservation of natural protection	0
		7	Development of capital and construction dredging	0
		8	Maintenance of navigation routes	2
		9	Development of maritime transport	3
		10	Land requirements for port activities	1
		11	Development of activities related to the port adjacent to the estuarine system	2
		13	Development of Infrastructure on the seabed or in the water column.	2
		14	Access to water abstraction for industry	0
		15	Development of aggregate extraction	0
		16	Quality of industrial discharges	0
		17	Development of Industrial activity adjacent to the estuarine system	0
		18	Access to water abstraction for agriculture.	0
		19	Agricultural run-off	0
		20	Occupation of land for agriculture.	0
		21	Extraction of fish and shellfish	1
		22	Access to wastewater treatment and solid waste management systems.	0
		23	Development of Cities and towns adjacent to the estuarine system	1
		24	Access to drinking water	0
		25	Access to water abstraction for aquaculture.	0
		26	Quality of aquaculture discharge	0
		27	Occupation of land for aquaculture	0
		28	Access to High value landscape	0
		29	Access to sport activities and recreation in the sea, intertidal zone, and subtidal zone	0
		30	Frequency of extreme events.	0
		31	Organizational capacity development	0
No	Variable sometida	Cod.	Variable	Valuation
13	Development of Infrastructure on the seabed or in the water column.	1	Conservation of protected areas adjacent to the estuarine system	0
		2	Conservation of Protected intertidal/subtidal area	1
		3	Conservation of protected species	1
		4	Development of setback zones	0
		5	Development of flood banks.	0
		6	Conservation of natural protection	0
		7	Development of capital and construction dredging	0
		8	Maintenance of navigation routes	1
		9	Development of maritime transport	1
		10	Land requirements for port activities	0
		11	Development of activities related to the port adjacent to the estuarine system	2
		12	Development of port activity in the intertidal and subtidal zone.	2
		14	Access to water abstraction for industry	0
		15	Development of aggregate extraction	0
		16	Quality of industrial discharges	0
		17	Development of Industrial activity adjacent to the estuarine system	0
		18	Access to water abstraction for agriculture.	0
		19	Agricultural run-off	0
		20	Occupation of land for agriculture.	0
		21	Extraction of fish and shellfish	0
		22	Access to wastewater treatment and solid waste management systems.	0
		23	Development of Cities and towns adjacent to the estuarine system	1
		24	Access to drinking water	0
		25	Access to water abstraction for aquaculture.	0
		26	Quality of aquaculture discharge	0
		27	Occupation of land for aquaculture	0
		28	Access to High value landscape	0
		29	Access to sport activities and recreation in the sea, intertidal zone, and subtidal zone	3
		30	Frequency of extreme events.	0
		31	Organizational capacity development	0
No	Variable sometida	Cod.	Variable	Valuation
14	Access to water abstraction for industry	1	Conservation of protected areas adjacent to the estuarine system	0
		2	Conservation of Protected intertidal/subtidal area	0
		3	Conservation of protected species	0
		4	Development of setback zones	0
		5	Development of flood banks.	0
		6	Conservation of natural protection	0
		7	Development of capital and construction dredging	0
		8	Maintenance of navigation routes	0
		9	Development of maritime transport	0
		10	Land requirements for port activities	0
		11	Development of activities related to the port adjacent to the estuarine system	0
		12	Development of port activity in the intertidal and subtidal zone.	0
		13	Development of Infrastructure on the seabed or in the water column.	0
		15	Development of aggregate extraction	0
		16	Quality of industrial discharges	3
		17	Development of Industrial activity adjacent to the estuarine system	3
		18	Access to water abstraction for agriculture.	0
		19	Agricultural run-off	0
		20	Occupation of land for agriculture.	0
		21	Extraction of fish and shellfish	0
		22	Access to wastewater treatment and solid waste management systems.	0
		23	Development of Cities and towns adjacent to the estuarine system	0
		24	Access to drinking water	0
		25	Access to water abstraction for aquaculture.	0
		26	Quality of aquaculture discharge	0
		27	Occupation of land for aquaculture	0
		28	Access to High value landscape	0
		29	Access to sport activities and recreation in the sea, intertidal zone, and subtidal zone	0
		30	Frequency of extreme events.	0
		31	Organizational capacity development	0
No	Variable sometida	Cod.	Variable	Valuation
15	Development of aggregate extraction	1	Conservation of protected areas adjacent to the estuarine system	0
		2	Conservation of Protected intertidal/subtidal area	0
		3	Conservation of protected species	0
		4	Development of setback zones	0
		5	Development of flood banks.	2
		6	Conservation of natural protection	0
		7	Development of capital and construction dredging	0
		8	Maintenance of navigation routes	0
		9	Development of maritime transport	0
		10	Land requirements for port activities	0
		11	Development of activities related to the port adjacent to the estuarine system	0
		12	Development of port activity in the intertidal and subtidal zone.	0
		13	Development of Infrastructure on the seabed or in the water column.	0
		14	Access to water abstraction for industry	0
		16	Quality of industrial discharges	0
		17	Development of Industrial activity adjacent to the estuarine system	0
		18	Access to water abstraction for agriculture.	0
		19	Agricultural run-off	0
		20	Occupation of land for agriculture.	0
		21	Extraction of fish and shellfish	1
		22	Access to wastewater treatment and solid waste management systems.	0
		23	Development of Cities and towns adjacent to the estuarine system	1
		24	Access to drinking water	0
		25	Access to water abstraction for aquaculture.	0
		26	Quality of aquaculture discharge	0
		27	Occupation of land for aquaculture	2
		28	Access to High value landscape	0
		29	Access to sport activities and recreation in the sea, intertidal zone, and subtidal zone	0
		30	Frequency of extreme events.	0
		31	Organizational capacity development	0
No	Variable sometida	Cod.	Variable	Valuation
16	Quality of industrial discharges	1	Conservation of protected areas adjacent to the estuarine system	0
		2	Conservation of Protected intertidal/subtidal area	3
		3	Conservation of protected species	3
		4	Development of setback zones	0
		5	Development of flood banks.	0
		6	Conservation of natural protection	0
		7	Development of capital and construction dredging	0
		8	Maintenance of navigation routes	1
		9	Development of maritime transport	0
		10	Land requirements for port activities	0
		11	Development of activities related to the port adjacent to the estuarine system	0
		12	Development of port activity in the intertidal and subtidal zone.	0
		13	Development of Infrastructure on the seabed or in the water column.	0
		14	Access to water abstraction for industry	2
		15	Development of aggregate extraction	0
		17	Development of Industrial activity adjacent to the estuarine system	1
		18	Access to water abstraction for agriculture.	1
		19	Agricultural run-off	0
		20	Occupation of land for agriculture.	0
		21	Extraction of fish and shellfish	3
		22	Access to wastewater treatment and solid waste management systems.	0
		23	Development of Cities and towns adjacent to the estuarine system	0
		24	Access to drinking water	1
		25	Access to water abstraction for aquaculture.	3
		26	Quality of aquaculture discharge	0
		27	Occupation of land for aquaculture	0
		28	Access to High value landscape	0
		29	Access to sport activities and recreation in the sea, intertidal zone, and subtidal zone	3
		30	Frequency of extreme events.	0
		31	Organizational capacity development	1
No	Variable sometida	Cod.	Variable	Valuation
17	Development of Industrial activity adjacent to the estuarine system	1	Conservation of protected areas adjacent to the estuarine system	0
		2	Conservation of Protected intertidal/subtidal area	1
		3	Conservation of protected species	1
		4	Development of setback zones	0
		5	Development of flood banks.	0
		6	Conservation of natural protection	0
		7	Development of capital and construction dredging	0
		8	Maintenance of navigation routes	0
		9	Development of maritime transport	0
		10	Land requirements for port activities	1
		11	Development of activities related to the port adjacent to the estuarine system	1
		12	Development of port activity in the intertidal and subtidal zone.	0
		13	Development of Infrastructure on the seabed or in the water column.	2
		14	Access to water abstraction for industry	3
		15	Development of aggregate extraction	0
		16	Quality of industrial discharges	3
		18	Access to water abstraction for agriculture.	0
		19	Agricultural run-off	0
		20	Occupation of land for agriculture.	0
		21	Extraction of fish and shellfish	0
		22	Access to wastewater treatment and solid waste management systems.	0
		23	Development of Cities and towns adjacent to the estuarine system	1
		24	Access to drinking water	0
		25	Access to water abstraction for aquaculture.	0
		26	Quality of aquaculture discharge	0
		27	Occupation of land for aquaculture	0
		28	Access to High value landscape	1
		29	Access to sport activities and recreation in the sea, intertidal zone, and subtidal zone	0
		30	Frequency of extreme events.	0
		31	Organizational capacity development	0
No	Variable sometida	Cod.	Variable	Valuation
18	Access to water abstraction for agriculture.	1	Conservation of protected areas adjacent to the estuarine system	0
		2	Conservation of Protected intertidal/subtidal area	0
		3	Conservation of protected species	0
		4	Development of setback zones	0
		5	Development of flood banks.	0
		6	Conservation of natural protection	0
		7	Development of capital and construction dredging	0
		8	Maintenance of navigation routes	0
		9	Development of maritime transport	0
		10	Land requirements for port activities	0
		11	Development of activities related to the port adjacent to the estuarine system	0
		12	Development of port activity in the intertidal and subtidal zone.	0
		13	Development of Infrastructure on the seabed or in the water column.	0
		14	Access to water abstraction for industry	0
		15	Development of aggregate extraction	0
		16	Quality of industrial discharges	0
		17	Development of Industrial activity adjacent to the estuarine system	0
		19	Agricultural run-off	2
		20	Occupation of land for agriculture.	3
		21	Extraction of fish and shellfish	0
		22	Access to wastewater treatment and solid waste management systems.	0
		23	Development of Cities and towns adjacent to the estuarine system	0
		24	Access to drinking water	2
		25	Access to water abstraction for aquaculture.	0
		26	Quality of aquaculture discharge	0
		27	Occupation of land for aquaculture	0
		28	Access to High value landscape	0
		29	Access to sport activities and recreation in the sea, intertidal zone, and subtidal zone	0
		30	Frequency of extreme events.	0
		31	Organizational capacity development	0
No	Variable sometida	Cod.	Variable	Valuation
19	Agricultural run-off	1	Conservation of protected areas adjacent to the estuarine system	0
		2	Conservation of Protected intertidal/subtidal area	2
		3	Conservation of protected species	2
		4	Development of setback zones	0
		5	Development of flood banks.	0
		6	Conservation of natural protection	0
		7	Development of capital and construction dredging	0
		8	Maintenance of navigation routes	1
		9	Development of maritime transport	0
		10	Land requirements for port activities	0
		11	Development of activities related to the port adjacent to the estuarine system	0
		12	Development of port activity in the intertidal and subtidal zone.	0
		13	Development of Infrastructure on the seabed or in the water column.	0
		14	Access to water abstraction for industry	0
		15	Development of aggregate extraction	0
		16	Quality of industrial discharges	1
		17	Development of Industrial activity adjacent to the estuarine system	0
		18	Access to water abstraction for agriculture.	1
		20	Occupation of land for agriculture.	1
		21	Extraction of fish and shellfish	2
		22	Access to wastewater treatment and solid waste management systems.	0
		23	Development of Cities and towns adjacent to the estuarine system	0
		24	Access to drinking water	1
		25	Access to water abstraction for aquaculture.	3
		26	Quality of aquaculture discharge	0
		27	Occupation of land for aquaculture	0
		28	Access to High value landscape	0
		29	Access to sport activities and recreation in the sea, intertidal zone, and subtidal zone	0
		30	Frequency of extreme events.	0
		31	Organizational capacity development	1
No	Variable sometida	Cod.	Variable	Valuation
20	Occupation of land for agriculture.	1	Conservation of protected areas adjacent to the estuarine system	0
		2	Conservation of Protected intertidal/subtidal area	0
		3	Conservation of protected species	1
		4	Development of setback zones	0
		5	Development of flood banks.	1
		6	Conservation of natural protection	0
		7	Development of capital and construction dredging	0
		8	Maintenance of navigation routes	0
		9	Development of maritime transport	0
		10	Land requirements for port activities	0
		11	Development of activities related to the port adjacent to the estuarine system	0
		12	Development of port activity in the intertidal and subtidal zone.	0
		13	Development of Infrastructure on the seabed or in the water column.	0
		14	Access to water abstraction for industry	0
		15	Development of aggregate extraction	0
		16	Quality of industrial discharges	0
		17	Development of Industrial activity adjacent to the estuarine system	1
		18	Access to water abstraction for agriculture.	2
		19	Agricultural run-off	3
		21	Extraction of fish and shellfish	0
		22	Access to wastewater treatment and solid waste management systems.	0
		23	Development of Cities and towns adjacent to the estuarine system	1
		24	Access to drinking water	0
		25	Access to water abstraction for aquaculture.	0
		26	Quality of aquaculture discharge	0
		27	Occupation of land for aquaculture	1
		28	Access to High value landscape	1
		29	Access to sport activities and recreation in the sea, intertidal zone, and subtidal zone	0
		30	Frequency of extreme events.	1
		31	Organizational capacity development	1
No	Variable sometida	Cod.	Variable	Valuation
21	Extraction of fish and shellfish	1	Conservation of protected areas adjacent to the estuarine system	0
		2	Conservation of Protected intertidal/subtidal area	1
		3	Conservation of protected species	1
		4	Development of setback zones	0
		5	Development of flood banks.	0
		6	Conservation of natural protection	0
		7	Development of capital and construction dredging	0
		8	Maintenance of navigation routes	0
		9	Development of maritime transport	0
		10	Land requirements for port activities	0
		11	Development of activities related to the port adjacent to the estuarine system	0
		12	Development of port activity in the intertidal and subtidal zone.	0
		13	Development of Infrastructure on the seabed or in the water column.	0
		14	Access to water abstraction for industry	0
		15	Development of aggregate extraction	0
		16	Quality of industrial discharges	0
		17	Development of Industrial activity adjacent to the estuarine system	0
		18	Access to water abstraction for agriculture.	0
		19	Agricultural run-off	0
		20	Occupation of land for agriculture.	0
		22	Access to wastewater treatment and solid waste management systems.	0
		23	Development of Cities and towns adjacent to the estuarine system	0
		24	Access to drinking water	0
		25	Access to water abstraction for aquaculture.	0
		26	Quality of aquaculture discharge	0
		27	Occupation of land for aquaculture	3
		28	Access to High value landscape	1
		29	Access to sport activities and recreation in the sea, intertidal zone, and subtidal zone	1
		30	Frequency of extreme events.	0
		31	Organizational capacity development	3		10
No	Variable sometida	Cod.	Variable	Valuation
22	Access to wastewater treatment and solid waste management systems.	1	Conservation of protected areas adjacent to the estuarine system	0
		2	Conservation of Protected intertidal/subtidal area	3
		3	Conservation of protected species	3
		4	Development of setback zones	0
		5	Development of flood banks.	0
		6	Conservation of natural protection	0
		7	Development of capital and construction dredging	0
		8	Maintenance of navigation routes	1
		9	Development of maritime transport	0
		10	Land requirements for port activities	0
		11	Development of activities related to the port adjacent to the estuarine system	0
		12	Development of port activity in the intertidal and subtidal zone.	0
		13	Development of Infrastructure on the seabed or in the water column.	0
		14	Access to water abstraction for industry	1
		15	Development of aggregate extraction	0
		16	Quality of industrial discharges	0
		17	Development of Industrial activity adjacent to the estuarine system	0
		18	Access to water abstraction for agriculture.	1
		19	Agricultural run-off	0
		20	Occupation of land for agriculture.	0
		21	Extraction of fish and shellfish	2
		23	Development of Cities and towns adjacent to the estuarine system	1
		24	Access to drinking water	1
		25	Access to water abstraction for aquaculture.	3
		26	Quality of aquaculture discharge	1
		27	Occupation of land for aquaculture	0
		28	Access to High value landscape	0
		29	Access to sport activities and recreation in the sea, intertidal zone, and subtidal zone	2
		30	Frequency of extreme events.	0
		31	Organizational capacity development	1		20
No	Variable sometida	Cod.	Variable	Valuation
23	Development of Cities and towns adjacent to the estuarine system	1	Conservation of protected areas adjacent to the estuarine system	0
		2	Conservation of Protected intertidal/subtidal area	0
		3	Conservation of protected species	3
		4	Development of setback zones	0
		5	Development of flood banks.	2
		6	Conservation of natural protection	0
		7	Development of capital and construction dredging	1
		8	Maintenance of navigation routes	1
		9	Development of maritime transport	0
		10	Land requirements for port activities	0
		11	Development of activities related to the port adjacent to the estuarine system	0
		12	Development of port activity in the intertidal and subtidal zone.	0
		13	Development of Infrastructure on the seabed or in the water column.	3
		14	Access to water abstraction for industry	0
		15	Development of aggregate extraction	1
		16	Quality of industrial discharges	0
		17	Development of Industrial activity adjacent to the estuarine system	1
		18	Access to water abstraction for agriculture.	0
		19	Agricultural run-off	0
		20	Occupation of land for agriculture.	2
		21	Extraction of fish and shellfish	1
		22	Access to wastewater treatment and solid waste management systems.	3
		24	Access to drinking water	3
		25	Access to water abstraction for aquaculture.	0
		26	Quality of aquaculture discharge	0
		27	Occupation of land for aquaculture	0
		28	Access to High value landscape	0
		29	Access to sport activities and recreation in the sea, intertidal zone, and subtidal zone	0
		30	Frequency of extreme events.	1
		31	Organizational capacity development	0
No	Variable sometida	Cod.	Variable	Valuation
24	Access to drinking water	1	Conservation of protected areas adjacent to the estuarine system	0
		2	Conservation of Protected intertidal/subtidal area	0
		3	Conservation of protected species	0
		4	Development of setback zones	0
		5	Development of flood banks.	0
		6	Conservation of natural protection	0
		7	Development of capital and construction dredging	0
		8	Maintenance of navigation routes	0
		9	Development of maritime transport	0
		10	Land requirements for port activities	0
		11	Development of activities related to the port adjacent to the estuarine system	0
		12	Development of port activity in the intertidal and subtidal zone.	0
		13	Development of Infrastructure on the seabed or in the water column.	0
		14	Access to water abstraction for industry	0
		15	Development of aggregate extraction	0
		16	Quality of industrial discharges	0
		17	Development of Industrial activity adjacent to the estuarine system	0
		18	Access to water abstraction for agriculture.	0
		19	Agricultural run-off	0
		20	Occupation of land for agriculture.	0
		21	Extraction of fish and shellfish	0
		22	Access to wastewater treatment and solid waste management systems.	3
		23	Development of Cities and towns adjacent to the estuarine system	3
		25	Access to water abstraction for aquaculture.	0
		26	Quality of aquaculture discharge	0
		27	Occupation of land for aquaculture	0
		28	Access to High value landscape	0
		29	Access to sport activities and recreation in the sea, intertidal zone, and subtidal zone	0
		30	Frequency of extreme events.	0
		31	Organizational capacity development	1
No	Variable sometida	Cod.	Variable	Valuation
25	Access to water abstraction for aquaculture.	1	Conservation of protected areas adjacent to the estuarine system	0
		2	Conservation of Protected intertidal/subtidal area	0
		3	Conservation of protected species	0
		4	Development of setback zones	0
		5	Development of flood banks.	0
		6	Conservation of natural protection	0
		7	Development of capital and construction dredging	0
		8	Maintenance of navigation routes	1
		9	Development of maritime transport	0
		10	Land requirements for port activities	0
		11	Development of activities related to the port adjacent to the estuarine system	0
		12	Development of port activity in the intertidal and subtidal zone.	0
		13	Development of Infrastructure on the seabed or in the water column.	0
		14	Access to water abstraction for industry	0
		15	Development of aggregate extraction	0
		16	Quality of industrial discharges	0
		17	Development of Industrial activity adjacent to the estuarine system	0
		18	Access to water abstraction for agriculture.	0
		19	Agricultural run-off	0
		20	Occupation of land for agriculture.	0
		21	Extraction of fish and shellfish	0
		22	Access to wastewater treatment and solid waste management systems.	0
		23	Development of Cities and towns adjacent to the estuarine system	0
		24	Access to drinking water	0
		26	Quality of aquaculture discharge	3
		27	Occupation of land for aquaculture	3
		28	Access to High value landscape	0
		29	Access to sport activities and recreation in the sea, intertidal zone, and subtidal zone	0
		30	Frequency of extreme events.	0
		31	Organizational capacity development	0
No	Variable sometida	Cod.	Variable	Valuation
26	Quality of aquaculture discharge	1	Conservation of protected areas adjacent to the estuarine system	0
		2	Conservation of Protected intertidal/subtidal area	2
		3	Conservation of protected species	2
		4	Development of setback zones	0
		5	Development of flood banks.	0
		6	Conservation of natural protection	0
		7	Development of capital and construction dredging	0
		8	Maintenance of navigation routes	2
		9	Development of maritime transport	0
		10	Land requirements for port activities	0
		11	Development of activities related to the port adjacent to the estuarine system	0
		12	Development of port activity in the intertidal and subtidal zone.	0
		13	Development of Infrastructure on the seabed or in the water column.	0
		14	Access to water abstraction for industry	0
		15	Development of aggregate extraction	0
		16	Quality of industrial discharges	0
		17	Development of Industrial activity adjacent to the estuarine system	0
		18	Access to water abstraction for agriculture.	1
		19	Agricultural run-off	0
		20	Occupation of land for agriculture.	0
		21	Extraction of fish and shellfish	3
		22	Access to wastewater treatment and solid waste management systems.	0
		23	Development of Cities and towns adjacent to the estuarine system	0
		24	Access to drinking water	0
		25	Access to water abstraction for aquaculture.	3
		27	Occupation of land for aquaculture	3
		28	Access to High value landscape	1
		29	Access to sport activities and recreation in the sea, intertidal zone, and subtidal zone	1
		30	Frequency of extreme events.	0
		31	Organizational capacity development	3
No	Variable sometida	Cod.	Variable	Valuation
27	Occupation of land for aquaculture	1	Conservation of protected areas adjacent to the estuarine system	0
		2	Conservation of Protected intertidal/subtidal area	0
		3	Conservation of protected species	3
		4	Development of setback zones	0
		5	Development of flood banks.	3
		6	Conservation of natural protection	0
		7	Development of capital and construction dredging	0
		8	Maintenance of navigation routes	1
		9	Development of maritime transport	0
		10	Land requirements for port activities	0
		11	Development of activities related to the port adjacent to the estuarine system	0
		12	Development of port activity in the intertidal and subtidal zone.	0
		13	Development of Infrastructure on the seabed or in the water column.	1
		14	Access to water abstraction for industry	0
		15	Development of aggregate extraction	0
		16	Quality of industrial discharges	0
		17	Development of Industrial activity adjacent to the estuarine system	0
		18	Access to water abstraction for agriculture.	0
		19	Agricultural run-off	0
		20	Occupation of land for agriculture.	0
		21	Extraction of fish and shellfish	3
		22	Access to wastewater treatment and solid waste management systems.	0
		23	Development of Cities and towns adjacent to the estuarine system	0
		24	Access to drinking water	0
		25	Access to water abstraction for aquaculture.	3
		26	Quality of aquaculture discharge	3
		28	Access to High value landscape	1
		29	Access to sport activities and recreation in the sea, intertidal zone, and subtidal zone	0
		30	Frequency of extreme events.	0
		31	Organizational capacity development	3
No	Variable sometida	Cod.	Variable	Valuation
28	Access to High value landscape	1	Conservation of protected areas adjacent to the estuarine system	2
		2	Conservation of Protected intertidal/subtidal area	2
		3	Conservation of protected species	2
		4	Development of setback zones	0
		5	Development of flood banks.	0
		6	Conservation of natural protection	0
		7	Development of capital and construction dredging	0
		8	Maintenance of navigation routes	0
		9	Development of maritime transport	0
		10	Land requirements for port activities	0
		11	Development of activities related to the port adjacent to the estuarine system	0
		12	Development of port activity in the intertidal and subtidal zone.	0
		13	Development of Infrastructure on the seabed or in the water column.	2
		14	Access to water abstraction for industry	0
		15	Development of aggregate extraction	0
		16	Quality of industrial discharges	0
		17	Development of Industrial activity adjacent to the estuarine system	0
		18	Access to water abstraction for agriculture.	0
		19	Agricultural run-off	0
		20	Occupation of land for agriculture.	0
		21	Extraction of fish and shellfish	0
		22	Access to wastewater treatment and solid waste management systems.	0
		23	Development of Cities and towns adjacent to the estuarine system	0
		24	Access to drinking water	0
		25	Access to water abstraction for aquaculture.	0
		26	Quality of aquaculture discharge	0
		27	Occupation of land for aquaculture	0
		29	Access to sport activities and recreation in the sea, intertidal zone, and subtidal zone	1
		30	Frequency of extreme events.	0
		31	Organizational capacity development	1
No	Variable sometida	Cod.	Variable	Valuation
29	Access to sport activities and recreation in the sea, intertidal zone, and subtidal zone	1	Conservation of protected areas adjacent to the estuarine system	2
		2	Conservation of Protected intertidal/subtidal area	1
		3	Conservation of protected species	1
		4	Development of setback zones	0
		5	Development of flood banks.	0
		6	Conservation of natural protection	0
		7	Development of capital and construction dredging	0
		8	Maintenance of navigation routes	0
		9	Development of maritime transport	0
		10	Land requirements for port activities	0
		11	Development of activities related to the port adjacent to the estuarine system	0
		12	Development of port activity in the intertidal and subtidal zone.	0
		13	Development of Infrastructure on the seabed or in the water column.	2
		14	Access to water abstraction for industry	0
		15	Development of aggregate extraction	0
		16	Quality of industrial discharges	1
		17	Development of Industrial activity adjacent to the estuarine system	0
		18	Access to water abstraction for agriculture.	0
		19	Agricultural run-off	0
		20	Occupation of land for agriculture.	0
		21	Extraction of fish and shellfish	0
		22	Access to wastewater treatment and solid waste management systems.	1
		23	Development of Cities and towns adjacent to the estuarine system	0
		24	Access to drinking water	0
		25	Access to water abstraction for aquaculture.	0
		26	Quality of aquaculture discharge	1
		27	Occupation of land for aquaculture	0
		28	Access to High value landscape	0
		30	Frequency of extreme events.	0
		31	Organizational capacity development	0
3
No	Variable sometida	Cod.	Variable	Valuation
30	Frequency of extreme events.	1	Conservation of protected areas adjacent to the estuarine system	0
		2	Conservation of Protected intertidal/subtidal area	1
		3	Conservation of protected species	1
		4	Development of setback zones	0
		5	Development of flood banks.	3
		6	Conservation of natural protection	0
		7	Development of capital and construction dredging	0
		8	Maintenance of navigation routes	1
		9	Development of maritime transport	0
		10	Land requirements for port activities	0
		11	Development of activities related to the port adjacent to the estuarine system	0
		12	Development of port activity in the intertidal and subtidal zone.	0
		13	Development of Infrastructure on the seabed or in the water column.	0
		14	Access to water abstraction for industry	0
		15	Development of aggregate extraction	0
		16	Quality of industrial discharges	0
		17	Development of Industrial activity adjacent to the estuarine system	0
		18	Access to water abstraction for agriculture.	1
		19	Agricultural run-off	0
		20	Occupation of land for agriculture.	0
		21	Extraction of fish and shellfish	2
		22	Access to wastewater treatment and solid waste management systems.	0
		23	Development of Cities and towns adjacent to the estuarine system	0
		24	Access to drinking water	1
		25	Access to water abstraction for aquaculture.	1
		26	Quality of aquaculture discharge	0
		27	Occupation of land for aquaculture	0
		28	Access to High value landscape	0
		29	Access to sport activities and recreation in the sea, intertidal zone, and subtidal zone	0
		31	Organizational capacity development	0
No	Variable sometida	Cod.	Variable	Valuation
31	Organizational capacity development	1	Conservation of protected areas adjacent to the estuarine system	2
		2	Conservation of Protected intertidal/subtidal area	1
		3	Conservation of protected species	3
		4	Development of setback zones	0
		5	Development of flood banks.	0
		6	Conservation of natural protection	0
		7	Development of capital and construction dredging	0
		8	Maintenance of navigation routes	0
		9	Development of maritime transport	0
		10	Land requirements for port activities	0
		11	Development of activities related to the port adjacent to the estuarine system	0
		12	Development of port activity in the intertidal and subtidal zone.	0
		13	Development of Infrastructure on the seabed or in the water column.	0
		14	Access to water abstraction for industry	0
		15	Development of aggregate extraction	0
		16	Quality of industrial discharges	0
		17	Development of Industrial activity adjacent to the estuarine system	0
		18	Access to water abstraction for agriculture.	0
		19	Agricultural run-off	1
		20	Occupation of land for agriculture.	0
		21	Extraction of fish and shellfish	3
		22	Access to wastewater treatment and solid waste management systems.	1
		23	Development of Cities and towns adjacent to the estuarine system	0
		24	Access to drinking water	0
		25	Access to water abstraction for aquaculture.	0
		26	Quality of aquaculture discharge	3
		27	Occupation of land for aquaculture	3
		28	Access to High value landscape	1
		29	Access to sport activities and recreation in the sea, intertidal zone, and subtidal zone	1
		30	Frequency of extreme events.	0
			1406

## Sheet: Structural Matrix
																																				S4 Table. Structural Matrix
																																												0
		1	2	3	4	5	6	7	8	9	10	11	12	13	14	15	16	17	18	19	20	21	22	23	24	25	26	27	28	29	30	31				INFLUENCE	1	2	3	4	5	6	7	8	9	10	11	12	13
3	Conservation of protected areas adjacent to the estuarine system		3	1	0	1	1	0	0	0	0	0	0	0	0	0	0	0	0	0	0	0	0	0	0	0	0	0	2	2	0	2	12		1	Conservation of protected areas adjacent to the estuarine system	0	3	3	0	0	0	0	0	0	0	0	0	0
5	Conservation of Protected intertidal/subtidal area	3		3	0	1	2	0	0	0	0	0	0	1	0	0	3	1	0	2	0	1	3	0	0	0	2	0	2	1	1	1	27		2	Conservation of protected intertidal/subtidal area	3	0	3	0	0	0	0	2	0	1	0	0	1
6	Conservation of protected species	3	3		0	0	2	1	1	0	1	0	0	1	0	0	3	1	0	2	1	1	3	3	0	0	2	3	2	1	1	3	38		3	Conservation of protected species	1	3	0	0	2	0	0	2	0	2	0	0	0
7	Development of setback zones	0	0	0		0	0	0	0	0	0	0	0	0	0	0	0	0	0	0	0	0	0	0	0	0	0	0	0	0	0	0	0		4	Development of setback zones	0	0	0	0	0	0	0	0	0	0	0	0	0
8	Development of flood banks.	0	0	2	0		0	0	0	0	0	0	0	0	0	2	0	0	0	0	1	0	0	2	0	0	0	3	0	0	3	0	13		5	Development of flood banks.	1	1	0	0	0	0	0	1	0	0	0	0	0
9	Conservation of natural protection	0	0	0	0	0		0	0	0	0	0	0	0	0	0	0	0	0	0	0	0	0	0	0	0	0	0	0	0	0	0	0		6	Conservation of natural protection	1	2	2	0	0	0	0	1	2	0	0	3	3
10	Development of capital and construction dredging	0	0	0	0	0	0		0	2	2	0	0	0	0	0	0	0	0	0	0	0	0	1	0	0	0	0	0	0	0	0	5		7	Development of capital and construction dredging	0	0	1	0	0	0	0	0	3	1	1	1	1
11	Maintenance of navigation routes	0	2	2	0	1	1	0		3	1	0	2	1	0	0	1	0	0	1	0	0	1	1	0	1	2	1	0	0	1	0	22		8	Maintenance of navigation routes	0	0	1	0	0	0	0	0	3	0	0	1	2
12	Development of maritime transport	0	0	0	0	0	2	3	3		1	3	3	1	0	0	0	0	0	0	0	0	0	0	0	0	0	0	0	0	0	0	16		9	Development of maritime transport	0	0	0	0	0	0	2	3	0	1	1	2	2
13	Land requirements for port activities	0	1	2	0	0	0	1	0	1		2	1	0	0	0	0	1	0	0	0	0	0	0	0	0	0	0	0	0	0	0	9		10	Land claims for port activities	0	0	1	0	0	0	2	1	1	0	2	2	1
14	Development of activities related to the port adjacent to the estuarine system	0	0	0	0	0	0	1	0	1	2		2	2	0	0	0	1	0	0	0	0	0	0	0	0	0	0	0	0	0	0	9		11	Development of activities related to port operations adjacent to the estuarine system	0	0	0	0	0	0	0	0	3	2	0	3	1
15	Development of port activity in the intertidal and subtidal zone.	0	0	0	0	0	3	1	1	2	2	3		2	0	0	0	0	0	0	0	0	0	0	0	0	0	0	0	0	0	0	14		12	Development of port activities in the intertidal and subtidal zone.	0	0	0	0	0	0	0	2	3	1	2	0	2
16	Development of Infrastructure on the seabed or in the water column.	0	1	0	0	0	3	1	2	2	1	1	2		0	0	0	2	0	0	0	0	0	3	0	0	0	1	2	2	0	0	23		13	Development of Infrastructure on the seabed or in the water column.	0	1	1	0	0	0	0	1	1	0	2	2	0
18	Access to water abstraction for industry	0	0	0	0	0	0	0	0	0	0	0	0	0		0	2	3	0	0	0	0	1	0	0	0	0	0	0	0	0	0	6		14	Access to water abstraction for industry	0	0	0	0	0	0	0	0	0	0	0	0	0
19	Development of aggregate extraction	0	0	0	0	0	0	0	0	0	0	0	0	0	0		0	0	0	0	0	0	0	1	0	0	0	0	0	0	0	0	1		15	Development of aggregate extraction	0	0	0	0	2	0	0	0	0	0	0	0	0
20	Quality of industrial discharges	0	0	0	0	0	0	0	0	0	0	0	0	0	3	0		3	0	1	0	0	0	0	0	0	0	0	0	1	0	0	8		16	Quality of industrial discharges	0	3	3	0	0	0	0	1	0	0	0	0	0
21	Development of Industrial activity adjacent to the estuarine system	0	2	2	0	0	0	0	0	1	0	0	0	0	3	0	1		0	0	1	0	0	1	0	0	0	0	0	0	0	0	11		17	Development of Industrial activity adjacent to the estuarine system	0	1	1	0	0	0	0	0	0	1	1	0	2
22	Access to water abstraction for agriculture.	0	1	1	0	3	0	0	0	0	0	0	0	0	0	0	1	0		1	2	0	1	0	0	0	1	0	0	0	1	0	12		18	Access to water abstraction for agriculture.	0	0	0	0	0	0	0	0	0	0	0	0	0
23	Agricultural run-off	0	0	0	0	0	0	0	0	0	0	0	0	0	0	0	0	0	2		3	0	0	0	0	0	0	0	0	0	0	1	6		19	Agricultural run-off	0	2	2	0	0	0	0	1	0	0	0	0	0
24	Occupation of land for agriculture.	1	0	0	0	1	0	0	0	0	0	0	0	0	0	0	0	0	3	1		0	0	2	0	0	0	0	0	0	0	0	8		20	Occupation of land for agriculture.	0	0	1	0	1	0	0	0	0	0	0	0	0
25	Extraction of fish and shellfish	0	1	3	0	0	2	1	2	2	0	0	1	0	0	1	3	0	0	2	0		2	1	0	0	3	3	0	0	2	3	32		21	Extraction of fish and shellfish	0	1	1	0	0	0	0	0	0	0	0	0	0
27	Access to wastewater treatment and solid waste management systems.	0	0	1	0	0	1	0	0	0	0	0	0	0	0	0	0	0	0	0	0	0		3	3	0	0	0	0	1	0	1	10		22	Access to wastewater treatment and solid waste management systems.	0	3	3	0	0	0	0	1	0	0	0	0	0
28	Development of Cities and towns adjacent to the estuarine system	1	3	2	0	3	1	1	0	1	0	1	1	1	0	1	0	1	0	0	1	0	1		3	0	0	0	0	0	0	0	22		23	Development of cities and towns adjacent to the estuarine system	0	0	3	0	2	0	1	1	0	0	0	0	3
29	Access to drinking water	0	0	0	0	0	0	0	0	0	0	0	0	0	0	0	1	0	2	1	0	0	1	3		0	0	0	0	0	1	0	9		24	Access to drinking water	0	0	0	0	0	0	0	0	0	0	0	0	0
30	Access to water abstraction for aquaculture.	0	3	3	0	1	0	1	2	2	0	0	0	0	0	0	3	0	0	3	0	0	3	0	0		3	3	0	0	1	0	28		25	Access to water abstraction for aquaculture.	0	0	0	0	0	0	0	1	0	0	0	0	0
31	Quality of aquaculture discharge	0	0	0	0	0	0	0	0	0	0	0	0	0	0	0	0	0	0	0	0	0	1	0	0	3		3	0	1	0	3	11		26	Quality of aquaculture discharge	0	2	2	0	0	0	0	2	0	0	0	0	0
32	Occupation of land for aquaculture	1	3	3	0	1	2	0	0	0	0	0	0	0	0	2	0	0	0	0	1	3	0	0	0	3	3		0	0	0	3	25		27	Occupation of land for aquaculture	0	0	3	0	3	0	0	1	0	0	0	0	1
33	Access to High value landscape	3	3	2	0	0	2	0	0	0	0	0	0	0	0	0	0	1	0	0	1	1	0	0	0	0	1	1		0	0	1	16		28	Access to high value landscape	2	2	2	0	0	0	0	0	0	0	0	0	2
34	Access to sport activities and recreation in the sea, intertidal zone, and subtidal zone	1	2	0	0	0	0	0	0	0	0	0	0	3	0	0	3	0	0	0	0	1	2	0	0	0	1	0	1		0	1	15		29	Access to sport activities and recreation in the sea, intertidal zone, and subtidal zone	2	1	1	0	0	0	0	0	0	0	0	0	2
36	Frequency of extreme events.	0	0	1	0	0	1	0	0	0	0	0	0	0	0	0	0	0	0	0	1	0	0	1	0	0	0	0	0	0		0	4		30	Frequency of extreme events.	0	1	1	0	3	0	0	1	0	0	0	0	0
37	Organizational capacity development	1	1	2	0	0	0	0	0	0	0	0	0	0	0	0	1	0	0	1	1	3	1	0	1	0	3	3	1	0	0		19		31	Organizational capacity development	2	1	3	0	0	0	0	0	0	0	0	0	0
		14	29	30	0	12	23	11	11	17	10	10	12	12	6	6	22	14	7	15	13	10	20	22	7	7	21	21	10	9	11	19					12	27	38	0	13	0	5	22	16	9	9	14	23
																																	431
[truncated: 19 more columns]

## Sheet: influence–dependence plane 
		Column	Row
	Variables	Dependence	Influence
1	Conservation of protected areas adjacent to the estuarine system	12	14
2	Conservation of protected intertidal/subtidal area	27	29
3	Conservation of protected species	38	30
4	Development of setback zones	0
5	Development of flood banks.	13	12
6	Conservation of natural protection	0	23
7	Development of capital and construction dredging	5	11
8	Maintenance of navigation routes	22	11
9	Development of maritime transport	16	17
10	Land claims for port activities	9	10
11	Development of activities related to port operations adjacent to the estuarine system	9	10
12	Development of port activities in the intertidal and subtidal zone.	14	12
13	Development of Infrastructure on the seabed or in the water column.	23	12
14	Access to water abstraction for industry	6	6
15	Development of aggregate extraction	1	6
16	Quality of industrial discharges	8	22
17	Development of Industrial activity adjacent to the estuarine system	11	14
18	Access to water abstraction for agriculture.	12	7
19	Agricultural run-off	6	15
20	Occupation of land for agriculture.	8	13
21	Extraction of fish and shellfish	32	10
22	Access to wastewater treatment and solid waste management systems.	10	20
23	Development of cities and towns adjacent to the estuarine system	22	22
24	Access to drinking water	9	7
25	Access to water abstraction for aquaculture.	28	7
26	Quality of aquaculture discharge	11	21
27	Occupation of land for aquaculture	25	21
28	Access to high value landscape	16	10
29	Access to sport activities and recreation in the sea, intertidal zone, and subtidal zone	15	9
30	Frequency of extreme events.	4	11
31	Organizational capacity development	19	19
	total	431	431
	Max	38	30
	Min	0	6
	AVE	14.3667	14.3667
